# Supplementary material for: Controlling Rater Effects in Divergent Thinking Assessment: An Item Response Theory Approach to Individual Response and Snapshot Scoring
Source: J Intell. 2025 Jun 17;13(6):69. doi: 10.3390/jintelligence13060069 (PMC12194098; doi:10.3390/jintelligence13060069)
Supplement: Supplementary file 1 [file jintelligence-13-00069-s001.zip]

Archive with 1 entries (1 files):
- jintelligence-3575537-supplementary.pdf
